# Supplementary material for: Are Sexual Assaults Related to Functional Somatic Disorders? A Cross-Sectional Study
Source: Int J Environ Res Public Health. 2023 Oct 20;20(20):6947. doi: 10.3390/ijerph20206947 (PMC10606494; doi:10.3390/ijerph20206947)
Supplement: Supplementary file 1 [file ijerph-20-06947-s001.zip]

Archive with 1 entries (1 files):
- ijerph-2578613-supplementary.pdf
